# Supplementary material for: Bioadhesive Gauze Embedded with Chitosan-Butein Bioconjugate: A Redox-Active pH Sensor Platform
Source: Biosensors (Basel). 2022 Dec 21;13(1):6. doi: 10.3390/bios13010006 (PMC9855405; doi:10.3390/bios13010006)
Supplement: Supplementary file 1 [file biosensors-13-00006-s001.zip]

Archive with 1 entries (1 files):
- biosensors-2074023-supplementary.pdf
